# Supplementary material for: The Loss-of-Function Mutation aldA67 Leads to Enhanced α-L-Rhamnosidase Production by Aspergillus nidulans
Source: J Fungi (Basel). 2022 Nov 9;8(11):1181. doi: 10.3390/jof8111181 (PMC9699597; doi:10.3390/jof8111181)
Supplement: Supplementary file 1 [file jof-08-01181-s001.zip]

Archive with 1 entries (1 files):
- jof-1983821-supplementary.xlsx
