# Supplementary material for: The Loss-of-Function Mutation aldA67 Leads to Enhanced α-L-Rhamnosidase Production by Aspergillus nidulans
Source: J Fungi (Basel). 2022 Nov 9;8(11):1181. doi: 10.3390/jof8111181 (PMC9699597; doi:10.3390/jof8111181)
Supplement: Supplementary file 1 [file jof-08-01181-s001.zip › jof-1983821-supplementary.xlsx]

## Sheet: Full table
	Table S1. Oligonucleotides used in this study.
	Oligo no.	Primer name	Description	Primer sequence	Efficiencies
	394	H2B F (AN3469 - H2B)	Forward primer for RT-qPCR H2B	5'-GTATCTCCACCCGTGCTATG-3'	1.8 (90%)
	395	H2B R (AN3469 - H2B)	Reverse primer for RT-qPCR H2B	5'-GCAGAATCAGCCTCACAGAG-3'
	332	rhaR F1 - rhaR	Forward primer for RT-qPCR rhaR	5'-ATCTACAATCGCGCACACAG-3'	1.9 (95%)
	333	rhaR R1 - rhaR	Reverse primer for RT-qPCR rhaR	5'-TGCTGATACTCGCCGTATTC-3'
	398	AN4186F1 - lraA	Forward primer for RT-qPCR lraA	5'-GGAGTTCCTCGATGTAACCC-3'	1.77 (88.5%)
	399	AN4186R1 - lraA	Reverse primer for RT-qPCR lraA	5'-GGTGTGTAGTGCGTTTGCTG-3'
	404	AN3740F2 - lraB	Forward primer for RT-qPCR lraB	5'-CGCTGGAATCGGGTTGTTAC-3'	1.96 (98%)
	405	AN3740R2 - lraB	Reverse primer for RT-qPCR lraB	5'-CAACTTGGCCCCAAATACCC-3'
	346	AN5672F1 - lraC	Forward primer for RT-qPCR lraC	5'-TTCACTAACGAGCCCATTCC-3'	1.93 (96.5%)
	347	AN5672R1 - lraC	Reverse primer for RT-qPCR lraC	5'-TGCAGGGTTAAGGAAAGACG-3'
	562	AN9425F2 - lraD	Forward primer for RT-qPCR lraD	5'-CGGAGACGAACATGAAGCTG-3'	1.97 (98.5%)
	563	AN9425R2 - lraD	Reverse primer for RT-qPCR lraD	5'-CATGTCGAATCCCTGTTGAGC-3'
	555	AN0554F3 - aldA	Forward primer for RT-qPCR aldA	5'-ATCTTCGGTCCTGTCGTCAC-3'	1.97 (98.5%)
	556	AN0554R3 - aldA	Reverse primer for RT-qPCR aldA	5'-GACGTTCTTTGTGTGCACGG-3'
	410	AN10277F1 - rhaA	Forward primer for RT-qPCR rhaA	5'-GCGAACATGCTTCTTTACCG-3'	1.95 (97.5%)
	411	AN10277R1 - rhaA	Reverse primer for RT-qPCR rhaA	5'-GCATAAGGAGCGAGGAATGC-3'
	352	AN7151F1 - rhaE	Forward primer for RT-qPCR rhaE	5'-TCCTCGGCCATACATTATCC-3'	1.93 (96.5%)
	353	AN7151R1 - rhaE	Reverse primer for RT-qPCR rhaE	5'-AGGACTTGAAACAGCCATCC-3'
